# Supplementary material for: Circulating CTRP9 correlates with the prevention of aortic calcification in renal allograft recipients
Source: PLoS One. 2020 Jan 16;15(1):e0226526. doi: 10.1371/journal.pone.0226526 (PMC6964899; doi:10.1371/journal.pone.0226526)
Supplement: S3 Table — (XLSX) [file pone.0226526.s005.xlsx]

## Sheet: S3 table
Case No.	posttransplant DM	Age at transplantation	Time since Tx (months) in 2016	mPSL	Calcineurin inhibitors	FK	Anti-hypertensive drugs	Insulin	Oral anti-diabetic drugs	Sex	CIN	Age in 2008	Cr2008	eGFR2008	eGFR2008 changing rate	ALP2008	Serum Ca2008	SerumＰ2008	BS2008	TG2008	HDL2008	LDL2008	LDLHDL比2008	Tchol2008	nonHDL-C2008	Total ADPN2008	HMW-ADPN2008	MMW-ADPN2008	LMW-ADPN2008	non HMW-ADPN2008	HMW-ADPN ratio 2008	MMW-ADPN ratio 2008	LMW-ADPN ratio 2008	non HMW-ADPN ratio 2008	sCr2016	eGFR2016	Change in eGFR20162008	nonHDL2016 C	T-chol2016	TG2016	HDL2016	LDL2016	LDLHDL比2016	Change in non HDL 20162008	Change in LDL-C 20162008	Change in HDL-C 20162008	total ADPN2016	HMW-ADPN2016	MMW-ADPN2016
1	0	21	315	1	1	0	1	0	0	2	0	49	0.85	56	-0.96	125	8.7	3.9	73	87	101	93	0.92	211.4	110.4	13.83	7.52	2.81	3.5	6.31	54.4	20.3	25.3	45.6	0.87	54.6	-1.4	117.2	213.2	86	96	100	1.04167	0.85	0.875	-0.625	15.69	7.1	2.56
2	0	17	297	1	1	0	1	0	0	1	0	44	1.28	50	2.09	288	9.5	2.7	88	125	88	97	1.1	210	122	10.14	4.35	1.46	4.33	5.79	42.9	14.4	42.7	57.1	1.35	47.2	-2.8	94.4	192.4	112	98	72	0.734694	-3.45	-3.125	1.25	6.56	2.22	1.48
3	0	35	280	1	1	0	1	0	0	1	0	60	1.01	59.3	-2.69	229	9.5	2.7	79	60	58	85	1.47	155	97	6.61	2.58	1.68	2.35	4.03	39	25.4	35.6	61	0.92	65.6	6.3	114.6	169.6	93	55	96	1.74545	2.2	1.375	-0.375	7.18	3.25	2.01
4	0	16	276	1	1	0	1	0	0	1	0	41	1.5	42.9	-1.54	235	9.2	2.4	91	199	37	104	2.81	180.8	143.8	2.94	0.52	0.85	1.57	2.42	17.7	28.9	53.4	82.3	2.12	29.4	-13.5	91.2	128.2	116	37	68	1.83784	-6.575	-4.5	0	3.17	0.68	0.86
5	0	26	267	1	1	0	1	0	0	2	0	50	1.38	32.8	-1.4	169	9.1	3.3	70	97	88	80	1.76	187.4	99.4	26.34	19	4.32	3.02	7.34	72.1	16.4	11.5	27.9	2.1	20.7	-12.1	232.2	291.2	201	59	192	3.25424	16.6	14	-3.625	23.35	17.16	1.94
6	0	30	256	1	1	0	0	0	0	2	0	53	0.82	57	0.31	242	9.5	3.1	98	231	67	104	1.55	217.2	150.2	4.07	1.5	0.81	1.76	2.57	36.9	19.9	43.2	63.1	0.79	59.4	2.4	144.2	212.2	241	68	96	1.41176	-0.75	-1	0.125	3.81	0.94	0.74
7	0	34	228	1	1	0	1	0	0	1	1	55	1.39	42.8	1.35	305	9.4	3.3	96	113	56	97	1.73	175.6	119.6	9.44	3.72	1.33	4.39	5.72	39.4	14.1	46.5	60.6	1.31	45.7	2.9	130.6	187.6	158	57	99	1.73684	1.375	0.25	0.125	11.08	4.74	1.14
8	1	13	222	1	1	0	0	0	0	1	1	34	1.53	44.3	-4.83	147	9.6	3.2	116	84	42	111	2.64	169.8	127.8	7.43	2.38	1.67	3.38	5.05	32	22.5	45.5	68	1.91	34.7	-9.6	149.4	202.4	192	53	111	2.09434	2.7	0	1.375	13.06	6.64	1.71
9	0	40	215	1	1	0	1	0	0	1	1	60	0.97	61.9	-1.02	158	9.1	2.9	93	184	58	121	2.09	215.8	157.8	5.9	1.68	1.26	2.96	4.22	28.5	21.4	50.2	71.5	1.03	58	-3.9	109.6	177.6	83	68	93	1.36765	-6.025	-3.5	1.25	5.64	1.78	1.15
10	0	22	206	1	1	0	1	0	0	2	1	41	0.88	56.8	-0.77	233	9.5	2.8	90	92	99	93	0.94	210.4	111.4	10.51	5.76	2.68	2.07	4.75	54.8	25.5	19.7	45.2	1.14	42.8	-14	141.6	239.6	98	98	122	1.2449	3.775	3.625	-0.125	14.23	8.22	1.98
11	0	41	187	1	1	0	1	0	0	2	1	59	1.15	38.2	-1.35	138	9.1	3.6	93	77	98	77	0.79	190.4	92.4	9.88	4.45	1.91	3.52	5.43	45	19.3	35.6	55	1.14	38.5	0.3	95	190	95	95	76	0.8	0.325	-0.125	-0.375	7.62	3.04	1.84
12	1	22	180	1	1	0	1	0	0	1	1	39	0.99	68.5	1.55	286	10.3	3.2	80	75	53	134	2.53	202	149	6.65	2.69	1.16	2.8	3.96	40.5	17.4	42.1	59.5	1.42	46.2	-22.3	176.2	215.2	146	39	147	3.76923	3.4	1.625	-1.75	8.13	3.27	1.42
13	0	19	172	1	1	0	1	0	0	1	1	35	1.81	36.5	-2.46	352	9.2	3.3	103	123	53	106	2	183.6	130.6	8.56	3.17	1.74	3.65	5.39	37	20.3	42.6	63	1.69	39.4	2.9	144	201	125	57	119	2.08772	1.675	1.625	0.5	7.91	3.67	1.65
14	0	20	171	1	1	0	1	0	0	1	1	36	1.51	44.2	0.42	320	9.4	2.8	70	556	48	113	2.35	272.2	224.2	6.54	2.73	1.84	1.97	3.81	41.7	28.1	30.1	58.3	1.29	52.5	8.3	167.8	223.8	179	56	132	2.35714	-7.05	2.375	1	13.31	7.07	1.73
15	0	24	162	1	1	0	1	0	0	1	1	40	2.22	28.1	-0.82	197	10.2	3.6	101	144	56	125	2.23	209.8	153.8	11.92	6.45	1.7	3.77	5.47	54.1	14.3	31.6	45.9	2.38	26.1	-2	180.2	236.2	326	56	115	2.05357	3.3	-1.25	0	16.27	8.81	3.56
16	0	25	149	1	1	0	1	0	0	1	1	39	1.17	57.1	-4.78	373	9.6	3.1	95	259	71	119	1.68	241.8	170.8	8.04	3.64	2.04	2.36	4.4	45.3	25.4	29.4	54.7	1.18	56.6	-0.5	146.2	204.2	131	58	120	2.06897	-3.075	0.125	-1.625	9.86	4.53	2.41
17	0	20	132	1	1	0	1	0	0	1	1	33	1.26	55.2	-2.7	132	10.1	3.4	80	354	66	74	1.12	210.8	144.8	7.45	2.62	2.58	2.25	4.83	35.2	34.6	30.2	64.8	1.25	55.7	0.5	59.9	119.9	132	60	33.5	0.558333	-10.6125	-5.0625	-0.75	10.35	5.37	1.76
18	0	35	117	1	1	0	1	0	0	2	1	47	1.21	38.5	0.05	228	9.3	3.2	96	218	69	97	1.41	209.6	140.6	11.88	6.94	1.96	2.98	4.94	58.4	16.5	25.1	41.6	1.26	36.9	-1.6	176	248	205	72	135	1.875	4.425	4.75	0.375	11.01	6.22	2.54
19	0	25	105	1	1	0	1	0	0	2	1	36	1.27	39.5	-0.99	153	9.3	2.7	73	133	92	102	1.11	220.6	128.6	6.37	2.39	1.93	2.05	3.98	37.5	30.3	32.2	62.5	1.54	32	-7.5	136	222	145	86	107	1.24419	0.925	0.625	-0.75	6.47	2.92	0.93
20	0	38	101	1	1	1	1	0	0	1	1	48	1.68	36.2	0.43	348	10	2.7	97	108	61	132	2.16	214.6	153.6	7.04	2.41	1.87	2.76	4.63	34.2	26.6	39.2	65.8	1.49	41.3	5.1	135	185	110	50	113	2.26	-2.325	-2.375	-1.375	6.88	2.6	1.83
21	0	36	100	1	1	0	1	0	0	1	1	46	1.14	56	-0.09	214	9.8	2.2	102	220	88	123	1.4	255	167	5.49	1.52	1.83	2.14	3.97	27.7	33.3	39	72.3	1.2	53	-3	131	204	90	73	113	1.54795	-4.5	-1.25	-1.875	7.7	3.06	2.28
22	0	27	87	1	1	0	1	0	0	2	1	36	1.35	36.9	2.36	129	9.4	3.1	82	145	73	92	1.26	194	121	10.58	4.52	2.93	3.13	6.06	42.7	27.7	29.6	57.3	1.3	38.5	1.6	120	179	195	59	81	1.37288	-0.125	-1.375	-1.75	11.78	5.69	2.39
23	0	14	86	1	1	1	0	0	0	2	1	23	1.03	56.4	-2.47	224	9.7	3	106	78	78	72	0.92	165.6	87.6	10.2	3.58	2.88	3.74	6.62	35.1	28.2	36.7	64.9	0.97	60.3	3.9	94.8	193.8	44	99	86	0.868687	0.9	1.75	2.625	11.9	5.53	2.3
24	0	16	80	1	1	1	0	0	0	2	1	25	1.01	56.3	-5.87	180	9.5	3.4	78	79	61	70	1.15	146.8	85.8	9.21	4.63	2.71	1.87	4.58	50.3	29.4	20.3	49.7	0.97	58.8	2.5	113	155	120	42	89	2.11905	3.4	2.375	-2.375	6.43	3.25	0.97
25	0	31	78	1	1	1	1	0	0	1	1	40	1.5	43.2	3.02	219	9.9	2.1	87	85	72	141	1.96	230	158	10.97	4.61	1.9	4.46	6.36	42	17.3	40.7	58	1.54	42	-1.2	172.6	238.6	123	66	148	2.24242	1.825	0.875	-0.75	10.27	4.06	2.28
26	0	35	71	1	0	0	1	0	0	2	1	43	1.16	41.4	-1.69	147	9.6	3.4	102	66	96	75	0.78	184.2	88.2	16.68	9.69	3.35	3.64	6.99	58.1	20.1	21.8	41.9	1	48.7	7.3	115.8	186.8	119	71	92	1.29577	3.45	2.125	-3.125	8.95	5.81	0.95
27	0	34	67	1	0	0	1	0	0	1	1	42	2.27	27.1	-0.75	271	9.8	3.1	97	111	48	125	2.6	195.2	147.2	10.27	4.78	2.16	3.33	5.49	46.5	21	32.4	53.5	1.86	33.7	6.6	157.8	204.8	119	47	134	2.85106	1.325	1.125	-0.125	6.86	2.87	2.2
28	0	24	240	1	1	0	1	0	0	1	1	46	1.22	52	2.41	215	9.3	3.2	118	133	37	68	1.84	131.6	94.6	5.81	1.65	1.18	2.98	4.16	28.4	20.3	51.3	71.6	1.06	60.7	8.7	77.2	127.2	96	50	58	1.16	-2.175	-1.25	1.625	7.33	2.58	1.53
29	0	34	119	1	1	0	1	0	0	2	1	46	0.94	51.1	0.26	272	9.6	3.4	92	101	61	86	1.41	167.2	106.2	11.18	6.74	2.3	2.14	4.44	60.3	20.6	19.1	39.7	1.07	44.4	-6.7	115.4	172.4	167	57	82	1.4386	1.15	-0.5	-0.5	11.93	7.95	2.59
30	0	41	115	1	1	0	0	0	0	1	1	53	1.1	55.9	-4.77	269	10	2.8	89	41	113	78	0.69	199.2	86.2	8.38	2.43	2.27	3.68	5.95	29	27.1	43.9	71	1.04	59.5	3.6	84.6	203.6	48	119	75	0.630252	-0.2	-0.375	0.75	10.02	4.84	2.46
31	0	37	105	1	1	1	1	0	0	1	1	48	1.46	42.2	-5.79	240	9.4	2.8	86	118	60	146	2.43	229.6	169.6	4.33	0.96	1.09	2.28	3.37	22.2	25.2	52.7	77.8	1.68	36.2	-6	194.4	253.4	227	59	149	2.52542	3.1	0.375	-0.125	2.81	0.51	0.7
32	0	38	90	1	1	0	0	0	0	2	1	48	0.66	74.4	-4.41	249	11.4	1.8	87	161	78	89	1.14	199.2	121.2	3.59	0.62	1.1	1.87	2.97	17.3	30.6	52.1	82.7	0.83	57.9	-16.5	104.8	182.8	109	78	83	1.0641	-2.05	-0.75	0	3.08	0.79	0.84
33	0	21	327	1	1	0	1	0	0	1	0	50	0.93	68.3	0.52	113	9.7	3.1	133	122	56	104	1.86	184.4	128.4	4.93	2.49	1.08	1.36	2.44	50.5	21.9	27.6	49.5	0.87	73.5	5.2	100	163	90	63	82	1.30159	-3.55	-2.75	0.875	6.54	3.74	0.9
34	0	25	323	1	1	0	0	0	0	1	0	54	0.9	69.3	-0.24	373	9.8	2.3	85	80	57	80	1.4	153	96	12.03	5.35	2.82	3.86	6.68	44.5	23.4	32.1	55.5	1.07	57.3	-12	101.2	143.2	96	42	82	1.95238	0.65	0.25	-1.875	12.5	6.12	2.5
35	1	32	321	1	1	0	0	0	0	2	0	61	0.92	48.3	-1.35	202	9.2	3.5	109	167	82	111	1.35	226.4	144.4	8.64	3.44	1.91	3.29	5.2	39.8	22.1	38.1	60.2	1.08	40.5	-7.8	107.2	176.2	136	69	80	1.15942	-4.65	-3.875	-1.625	8.34	3.63	2.42
36	1	32	308	1	1	0	1	1	0	1	0	60	1.23	47.8	-2.09	186	9.7	3.7	139	146	51	157	3.08	237.2	186.2	4.94	1.71	0.96	2.27	3.23	34.6	19.4	46	65.4	1.28	45.7	-2.1	179	230	200	51	139	2.72549	-0.9	-2.25	0	5.62	1.5	1.3
37	0	34	307	1	1	0	1	0	0	1	0	62	0.74	82.5	-2.98	188	8.9	2.4	120	127	51	98	1.92	174.4	123.4	2.33	0.45	0.63	1.25	1.88	19.3	27	53.6	80.7	0.78	77.9	-4.6	165	212	340	47	120	2.55319	5.2	2.75	-0.5	2.36	0.43	0.56
38	0	35	268	1	1	0	1	0	0	1	0	59	0.98	61.5	5.94	310	10.6	2.6	102	203	59	123	2.08	222.6	163.6	3.5	0.76	0.94	1.8	2.74	21.7	26.9	51.4	78.3	1.01	59.5	-2	160.4	219.4	157	59	129	2.18644	-0.4	0.75	0	3.94	0.88	1.15
39	0	37	255	1	1	0	1	1	0	1	0	60	1.07	55.6	0.56	207	9.8	2.3	150	140	70	105	1.5	203	133	10	4.34	2.54	3.12	5.66	43.4	25.4	31.2	56.6	1.09	54.5	-1.1	175.2	238.2	126	63	150	2.38095	5.275	5.625	-0.875	7.38	3.93	1.73
40	1	40	220	1	1	0	1	0	1	1	1	60	1.71	33.3	-0.68	188	10	2.4	150	174	35	140	4	209.8	174.8	4.63	1.46	1.02	2.15	3.17	31.5	22	46.4	68.5	1.98	28.4	-4.9	140.8	184.8	204	44	100	2.27273	-4.25	-5	1.125	8.41	4.41	2.99
41	0	27	191	1	1	0	1	0	0	2	1	45	1.07	44.7	1.8	200	10.4	2.9	93	175	62	105	1.69	202	140	2.09	0.38	0.42	1.29	1.71	18.2	20.1	61.7	81.8	1.29	36.4	-8.3	155.8	229.8	214	74	113	1.52703	1.975	1	1.5	2.86	0.63	0.67
42	1	39	183	1	1	0	1	0	0	1	1	56	1.17	51.5	-0.77	177	9.8	2.6	158	193	82	76	0.93	196.6	114.6	7.33	2.48	1.7	3.15	4.85	33.8	23.2	43	66.2	1.26	47.5	-4	128.4	211.4	117	83	105	1.26506	1.725	3.625	0.125	7.04	3.03	1.39
43	1	33	181	1	1	0	1	0	0	1	1	50	1.38	44.4	-0.5	261	9.9	2.2	131	144	58	162	2.79	248.8	190.8	5.39	1.7	1.39	2.3	3.69	31.5	25.8	42.7	68.5	1.5	40.5	-3.9	93	142	145	49	64	1.30612	-12.225	-12.25	-1.125	4.13	0.98	1.33
44	1	30	166	1	1	0	1	0	1	2	1	46	1.13	41.8	-0.41	172	9.2	2.9	88	116	66	90	1.36	179.2	113.2	7.78	3.23	1.66	2.89	4.55	41.5	21.3	37.1	58.5	1.14	41.4	-0.4	270.4	347.4	122	77	246	3.19481	19.65	19.5	1.375	12.51	6.69	3.61
45	0	27	144	1	1	0	1	0	0	1	1	41	1.02	65.4	0.67	196	9.6	2.8	86	81	57	103	1.81	176.2	119.2	4.96	1.48	0.99	2.49	3.48	29.8	20	50.2	70.2	1.36	47.7	-17.7	121.2	167.2	146	46	92	2	0.25	-1.375	-1.375	5.01	1.3	1.43
46	1	36	144	1	1	0	0	0	0	1	1	50	0.86	74.4	3.7	264	9.5	2.5	135	264	53	148	2.79	253.8	200.8	3.78	0.77	1.19	1.82	3.01	20.4	31.5	48.1	79.6	0.96	66	-8.4	243.8	290.8	274	47	189	4.02128	5.375	5.125	-0.75	2.01	0.28	0.48
47	0	47	127	1	1	0	1	0	0	1	1	60	1.23	47.8	-0.89	302	9.6	3.1	103	118	79	120	1.52	222.6	143.6	8.03	3.23	2.23	2.57	4.8	40.2	27.8	32	59.8	1.1	54	6.2	124.4	202.4	147	78	95	1.21795	-2.4	-3.125	-0.125	5.95	1.84	1.57
48	0	34	83	1	1	1	1	0	0	1	1	43	1	65.9	0.14	346	9.1	2.4	92	109	28	65	2.32	114.8	86.8	6.82	2.79	1.89	2.14	4.03	40.9	27.7	31.4	59.1	1	65.9	0	144.2	186.2	186	42	107	2.54762	7.175	5.25	1.75	3.76	1.76	0.75
49	1	30	106	1	1	0	1	0	0	1	1	41	0.98	68.3	-3.76	194	9.1	3	153	163	55	151	2.75	238.6	183.6	5.67	1.96	1.27	2.44	3.71	34.6	22.4	43	65.4	0.94	71.5	3.2	202	254	185	52	165	3.17308	2.3	1.75	-0.375	4.5	1.84	1.34
50	0	55	95	1	1	0	0	0	0	2	1	65	0.83	53	-0.24	168	9.7	3	123	237	109	62	0.57	218.4	109.4	10.79	5.87	2.26	2.66	4.92	54.4	20.9	24.7	45.6	0.87	50.4	-2.6	99.2	208.2	166	109	66	0.605505	-1.275	0.5	0	10.95	6.24	2.75
[truncated: 39 more columns]
